# Supplementary material for: Fluorophenylalanine-Containing Dipeptides with Antibiofilm Activity Against Pseudomonas aeruginosa Discovered Through a Collaborative Undergraduate Research and Educational Program
Source: Molecules. 2026 Jul 3;31(13):2341. doi: 10.3390/molecules31132341 (PMC13363317; doi:10.3390/molecules31132341)
Supplement: Supplementary file 1 [file molecules-31-02341-s001.zip]

Archive with 1 entries (1 files):
- molecules-4389786-supplementary.pdf
